# Supplementary material for: Identification of the Gossypium hirsutum SDG Gene Family and Functional Study of GhSDG59 in Response to Drought Stress
Source: Plants (Basel). 2024 Apr 30;13(9):1257. doi: 10.3390/plants13091257 (PMC11085088; doi:10.3390/plants13091257)
Supplement: Supplementary file 1 [file plants-13-01257-s001.zip]

Archive with 2 entries (2 files):
- Suplementary figure.pdf
- Suplementary table.pdf
